# Supplementary material for: Elucidating the Material Basis and Receptor Mechanism of Bitterness in Castanopsis fissa Honey Using Machine Learning, Metabolomics, and Molecular Docking
Source: Foods. 2026 Apr 15;15(8):1379. doi: 10.3390/foods15081379 (PMC13114753; doi:10.3390/foods15081379)
Supplement: Supplementary file 1 [file foods-15-01379-s001.zip]

Archive with 3 entries (1 files):
- foods-4204813-supplementary/
- foods-4204813-supplementary/Supplementary File/
- foods-4204813-supplementary/Supplementary File/Supplementary File.pdf
